# Supplementary material for: Lead Clinical and Preclinical Antimalarial Drugs Can Significantly Reduce Sporozoite Transmission to Vertebrate Populations
Source: Antimicrob Agents Chemother. 2014 Dec 23;59(1):490–7. doi: 10.1128/AAC.03942-14 (PMC4291391; doi:10.1128/AAC.03942-14)
Supplement: Supplemental material [file AAC.03942-14_zac001153623sd1.xlsx]

## Sheet: Experiment 1 Treatment info
Experiment 1 -Treatment info
Treatment	Shortened name	Dose	Volume	Delivery	Further information
Blank	N/A	1% methyl cellulose	200 µL	Oral	Delivery agent control
Sulfadiazine	SD	8.4 mg/kg in water	100 µL	i.p.	Negative control drug
Atovaquone	ATV	0.3 mg/kg in DMSO	100 µL	i.p.	Positive control drug
Artemether/Lumefantrine	A/L	Artemether: 57 mg/kg in 1% methyl cellulose; Lumefantrine: 11.79 mg/kg in 1% methyl cellulose	50 µL each	Oral
Primaquine	PQ	12 mg/kg in 1% methyl cellulose	100 µL	Oral
Artemether/Lumefantrine + Primaquine	A/L + PQ	As above	50 µL A 50 µL L 100 µL PQ	Oral

## Sheet: Experiment 1 oocyst data
Experiment 1 - oocyst data
	Blank	SD	ATV	A/L	PQ	A/L + PQ
	0	0	0	0	0	0
	67	32	0	0	0	0
	16	5	0	2	0	0
	0	180	0	0	0	0
	13	0	0	0	0	0
	3	0	0	0	0	0
	41	61	0	0	0	0
	39	11	0	0	0	0
	54	75	0	0	0	0
	0	178	0	0	0	0
	186	31	0	0	0	0
	0	11	0	0	0	0
	9	0	0	0	0	0
	0	24	0	0	0	0
	16	0	0	0	0	0
	16	0	0	0	0	0
	0	57	0	0	0	0
	245	33	0	0	0	0
	0	58	0	4	0	0
	250	147	0	0	0	0
	19	11	0	0	0	0
	8	0	0	1	0	0
	0	46	0	1	0	0
	23	11	0	0	0	0
	6	0	0	0	0	0
	0	0	0	0	0	0
	45	30	0	1	0	0
	1	66	0	0	0	0
	89	20	0	0	0	0
	6	38	0	1	0	0
	9	6	0	1	0	0
	0	116	0	3	0	0
	112	64	0	0	0	0
	88	180	0	0	0	0
	2	26	0	0	0	0
	120	0	0	0	0	0
	19	0	0	0	0	0
	0	20	0	1	0	0
	31	100	0	0	0	0
	1	61	0	0	0	0
	93	32	0	1	0	0
	152	17	0	0	0	0
	49	167	0	0	0	0
	29	0	0	0	0	0
	11	35	0	0	0	0
	0	6	0	0	0	0
	1	63	0	9	0	0
	17	0	0	0	0	0
	42	114	0	0	0	0
	25	0	0	0	0	0
	78	0	0	0	0	0
	63	0	0	0	0	0
	24	15	0	0	0	0
	130	0	0	0	0	0
	0	231	0	0	0	0
		31	0	0	0	0
		34	0	0		0
				1		0
				1		0
				0		0
				0		0
						0
Summary:
	Blank	SD	ATV	A/L	PQ	A/L + PQ
# Uninfected	13	17	57	48	56	61
# Infected	42	40	0	13	0	0
Mean Oocyst Intensity	40.8727	42.8596	0	0.442623	0	0
Std. Deviation	59.2	56.42	0	1.336	0	0
Std. Error	7.983	7.473	0	0.171	0	0
Prevalence	0.763636	0.701754	0	0.213115	0	0
Transmission blocking efficacy:
	Blank	SD	ATV	A/L	PQ	A/L + PQ
Intensity	N/A	-4.86124	100	98.9171	100	100
Prevalence	N/A	8.10359	100	72.0921	100	100
Statistics:
For mean - unpaired t-test
	Blank	SD	ATV	A/L	PQ	A/L + PQ
P-value vs Blank:	N/A	0.856	< 0.0001	< 0.0001	< 0.0001	< 0.0001
Significant?	N/A	No	Yes	Yes	Yes	Yes
For prevalence - Fisher's test
	Blank	SD	ATV	A/L	PQ	A/L + PQ
P-value vs Blank:	N/A	0.5252	< 0.0001	< 0.0001	< 0.0001	< 0.0001
Significant?	N/A	No	Yes	Yes	Yes	Yes

## Sheet: Experiment 1 sporozoite data
Experiment 1 - sporozoite data
				2 bites											5 bites														10 bites
							Sum	Mean		Mean spz. score delivered per mouse	Spz. Intensity	Spz. Prevalence
																					Sum	Mean		Mean spz. score delivered per mouse	Spz. Intensity	Spz. Prevalence														Sum	Mean		Mean spz. score delivered per mouse	Spz. Intensity	Spz. Prevalence
			Blank	1	1	0	1	0.5						Blank	1	0	3	3	0	1	7	1.4						Blank	1	0	0	0	1	0	3	1	0	4	0	9	0.9
				2	0	0	0	0							2	2	1	3	0	0	6	1.2							2	0	4	0	1	1	0	2	0	1	0	9	0.9
				3	1	0	1	0.5		0.8	0.4	0.4			3	0	0	1	0	0	1	0.2		5.2	1.04	0.44			3	3	0	0	2	1	0	0	1	0	0	7	0.7		8.2	0.82	0.42
				4	1	0	1	0.5							4	4	0	4	0	0	8	1.6							4	1	1	2	0	1	0	0	0	0	2	7	0.7
				5	0	1	1	0.5							5	2	0	0	0	2	4	0.8							5	0	4	0	2	0	0	0	0	3	0	9	0.9
							0
			SD	1	0	1	1	0.5						SD	1	1	2	0	1	0	4	0.8						SD	1	0	1	0	2	0	0	1	3	0	0	7	0.7
				2	2	0	2	1							2	0	0	2	0	1	3	0.6							2	4	0	4	2	0	1	0	0	0	0	11	1.1
				3	3	0	3	1.5		1.4	0.7	0.4			3	0	0	2	1	0	3	0.6		5	1	0.48			3	0	3	0	2	2	0	1	0	0	0	8	0.8		8.8	0.88	0.42
				4	0	0	0	0							4	4	0	4	0	0	8	1.6							4	0	0	4	0	3	2	0	0	1	0	10	1
				5	1	0	1	0.5							5	3	3	0	0	1	7	1.4							5	2	2	0	1	0	1	2	0	0	0	8	0.8
			ATV	1	0	0	0	0						ATV	1	0	0	0	0	0	0	0						ATV	1	0	0	0	0	0	0	0	0	0	0	0	0
				2	0	0	0	0							2	0	0	0	0	0	0	0							2	0	0	0	0	0	0	0	0	0	0	0	0
				3	0	0	0	0		0	0	0			3	0	0	0	0	0	0	0		0	0	0			3	0	0	0	0	0	0	0	0	0	0	0	0		0	0	0
				4	0	0	0	0							4	0	0	0	0	0	0	0							4	0	0	0	0	0	0	0	0	0	0	0	0
				5	0	0	0	0							5	0	0	0	0	0	0	0							5	0	0	0	0	0	0	0	0	0	0	0	0
			AL	1	0	0	0	0						AL	1	0	0	0	0	1	1	0.2						AL	1	0	0	0	0	0	0	0	0	0	0	0	0
				2	0	0	0	0							2	0	0	0	0	0	0	0							2	0	0	0	0	0	0	0	0	0	1	1	0.1
				3	0	0	0	0		0.6	0.3	0.1			3	0	0	0	0	0	0	0		0.4	0.08	0.08			3	0	0	0	0	1	0	0	0	0	0	1	0.1		0.6	0.06	0.06
				4	3	0	3	1.5							4	1	0	0	0	0	1	0.2							4	0	0	0	0	0	0	0	0	0	0	0	0
				5	0	0	0	0							5	0	0	0	0	0	0	0							5	0	0	0	0	0	0	0	0	1	0	1	0.1
			PQ	1	0	0	0	0						PQ	1	0	0	0	0	0	0	0						PQ	1	0	0	0	0	0	0	0	0	0	0	0	0
				2	0	0	0	0							2	0	0	0	0	0	0	0							2	0	0	0	0	0	0	0	0	0	0	0	0
				3	0	0	0	0		0	0	0			3	0	0	0	0	0	0	0		0	0	0			3	0	0	0	0	0	0	0	0	0	0	0	0		0	0	0
				4	0	0	0	0							4	0	0	0	0	0	0	0							4	0	0	0	0	0	0	0	0	0	0	0	0
				5	0	0	0	0							5	0	0	0	0	0	0	0							5	0	0	0	0	0	0	0	0	0	0	0	0
			AL + PQ	1	0	0	0	0						AL + PQ	1	0	0	0	0	0	0	0						AL + PQ	1	0	0	0	0	0	0	0	0	0	0	0	0
				2	0	0	0	0							2	0	0	0	0	0	0	0							2	0	0	0	0	0	0	0	0	0	0	0	0
				3	0	0	0	0		0	0	0			3	0	0	0	0	0	0	0		0	0	0			3	0	0	0	0	0	0	0	0	0	0	0	0		0	0	0
				4	0	0	0	0							4	0	0	0	0	0	0	0							4	0	0	0	0	0	0	0	0	0	0	0	0
				5	0	0	0	0							5	0	0	0	0	0	0	0							5	0	0	0	0	0	0	0	0	0	0	0	0
		Overall results at all biting conditions:				Tb effect on Spz
								2 bites	5 bites	10 bites				2 bites	5 bites	10 bites	Mean Tb effect (spz intensity)		Significant by t test (P<0.05)	P value
					spz. Intensity		Blank	0.4	1.04	0.82		reduction in comparison with Blank	Blank
							SD	0.7	1	0.88			SD	-75	3.84615	-7.31707	-26.157	No	0.4012
							ATV	0	0	0			ATV	100	100	100	100	Yes	0.016
							AL	0.3	0.08	0.06			AL	25	92.3077	92.6829	69.9969	Yes	0.0403
							PQ	0	0	0			PQ	100	100	100	100	Yes	0.016
							AL+PQ	0	0	0			AL+PQ	100	100	100	100	Yes	0.016
								2 bites	5 bites	10 bites				2 bites	5 bites	10 bites	Mean TB effect (spz prevalence)
					spz. Prevelance		Blank	40	44	42		reduction in comparison with Blank	Blank
							SD	40	48	42			SD	0	-9.09091	0	-3.0303	No	0.4226
							ATV	0	0	0			ATV	100	100	100	100	Yes	0.0008
							AL	10	8	6			AL	75	81.8182	85.7143	80.8442	Yes	0.0034
							PQ	0	0	0			PQ	100	100	100	100	Yes	0.0008
							AL+PQ	0	0	0			AL+PQ	100	100	100	100	Yes	0.0008

## Sheet: Experiment 1 2 bites summary
Experiment 1 - Summary of Parasitemia and Gametocytemia - 2 bites
			Day 4	Day 5	Day 6	Day 7	Day 8	Day 9	Day 10
Blank	Mouse 1	Para.	0	0	0	0	0	0	0
		Gam.	0	0	0	0	0	0	0
	Mouse 2	Para.	0	0	0	0	0	0	0
		Gam.	0	0	0	0	0	0	0
	Mouse 3	Para.	0	0	0	0	0	0	0
		Gam.	0	0	0	0	0	0	0
	Mouse 4	Para.	0	0	0	0	0	0	0
		Gam.	0	0	0	0	0	0	0
	Mouse 5	Para.	0	0	0	0	0	0	0
		Gam.	0	0	0	0	0	0	0
SD	Mouse 1	Para.	0	0	0	0	0	0	0
		Gam.	0	0	0	0	0	0	0
	Mouse 2	Para.	0	0	0.00602273	0.0214574	0.0584369	0.0657555	0.0769231
		Gam.	0	0	0	0	0.00564182	0.00362408	0.00512821
	Mouse 3	Para.	0	0	0	0	0	0	0
		Gam.	0	0	0	0	0	0	0
	Mouse 4	Para.	0	0	0	0	0	0	0
		Gam.	0	0	0	0	0	0	0
	Mouse 5	Para.	0	0	0	0.01077	0.0416482	0.071875	0.0894697
		Gam.	0	0	0	0	0.00243902	0.003125	0.00954545
ATV	Mouse 1	Para.	0	0	0	0	0	0	0
		Gam.	0	0	0	0	0	0	0
	Mouse 2	Para.	0	0	0	0	0	0	0
		Gam.	0	0	0	0	0	0	0
	Mouse 3	Para.	0	0	0	0	0	0	0
		Gam.	0	0	0	0	0	0	0
	Mouse 4	Para.	0	0	0	0	0	0	0
		Gam.	0	0	0	0	0	0	0
	Mouse 5	Para.	0	0	0	0	0	0	0
		Gam.	0	0	0	0	0	0	0
A/L	Mouse 1	Para.	0	0	0	0	0	0	0
		Gam.	0	0	0	0	0	0	0
	Mouse 2	Para.	0	0	0	0	0	0	0
		Gam.	0	0	0	0	0	0	0
	Mouse 3	Para.	0	0	0	0	0	0	0
		Gam.	0	0	0	0	0	0	0
	Mouse 4	Para.	0	0	0	0	0	0.061859	0.0389725
		Gam.	0	0	0	0	0	0.0046875	0.00243902
	Mouse 5	Para.	0	0	0	0	0	0	0
		Gam.	0	0	0	0	0	0	0
PQ	Mouse 1	Para.	0	0	0	0	0	0	0
		Gam.	0	0	0	0	0	0	0
	Mouse 2	Para.	0	0	0	0	0	0	0
		Gam.	0	0	0	0	0	0	0
	Mouse 3	Para.	0	0	0	0	0	0	0
		Gam.	0	0	0	0	0	0	0
	Mouse 4	Para.	0	0	0	0	0	0	0
		Gam.	0	0	0	0	0	0	0
	Mouse 5	Para.	0	0	0	0	0	0	0
		Gam.	0	0	0	0	0	0	0
A/L + PQ	Mouse 1	Para.	0	0	0	0	0	0	0
		Gam.	0	0	0	0	0	0	0
	Mouse 2	Para.	0	0	0	0	0	0	0
		Gam.	0	0	0	0	0	0	0
	Mouse 3	Para.	0	0	0	0	0	0	0
		Gam.	0	0	0	0	0	0	0
	Mouse 4	Para.	0	0	0	0	0	0	0
		Gam.	0	0	0	0	0	0	0
	Mouse 5	Para.	0	0	0	0	0	0	0
		Gam.	0	0	0	0	0	0	0

## Sheet: Experiment 1 5 bites summary
Experiement 1 - Summary of Parasitemia and Gametocytemia - 5 bites
			Day 4	Day 5	Day 6	Day 7	Day 8	Day 9	Day 10
Blank	Mouse 1	Para.	0	0.0118669	0.0581731	0.0513158	0.0926471	0.0993305	*
		Gam.	0	0	0.00104167	0.00784936	0.00951381	0.00803383	*
	Mouse 2	Para.	0	0	0	0	0	0	0
		Gam.	0	0	0	0	0	0	0
	Mouse 3	Para.	0	0	0	0	0	0	0
		Gam.	0	0	0	0	0	0	0
	Mouse 4	Para.	0	0	0	0.0323252	0.0846053	0.0869895	0.086347
		Gam.	0	0	0	0.00135135	0.00381579	0.00477602	0.00138889
	Mouse 5	Para.	0	0	0	0.01325	0.0509127	0.0578624	0.0850427
		Gam.	0	0	0	0	0.00138889	0.0027027	0.0041453
SD	Mouse 1	Para.	0	0	0.00218105	0.0194783	0.0486954	0.0598015	0.0808772
		Gam.	0	0	0	0.00277778	0.00354509	0.00322581	0.00166667
	Mouse 2	Para.	0	0	0	0	0	0	0
		Gam.	0	0	0	0	0	0	0
	Mouse 3	Para.	0	0	0	0	0	0	0
		Gam.	0	0	0	0	0	0	0
	Mouse 4	Para.	0	0	0.0220779	0.0761209	0.0883333	0.0784824	0.0850547
		Gam.	0	0	0.00238095	0.00487329	0.00142857	0.00111111	0
	Mouse 5	Para.	0	0	0.00416069	0.0257353	0.0615278	0.0754762	0.0540323
		Gam.	0	0	0	0	0.00916667	0.00642857	0.00340909
ATV	Mouse 1	Para.	0	0	0	0	0	0	0
		Gam.	0	0	0	0	0	0	0
	Mouse 2	Para.	0	0	0	0	0	0	0
		Gam.	0	0	0	0	0	0	0
	Mouse 3	Para.	0	0	0	0	0	0	0
		Gam.	0	0	0	0	0	0	0
	Mouse 4	Para.	0	0	0	0	0	0	0
		Gam.	0	0	0	0	0	0	0
	Mouse 5	Para.	0	0	0	0	0	0	0
		Gam.	0	0	0	0	0	0	0
A/L	Mouse 1	Para.	0	0	0	0	0	0	0
		Gam.	0	0	0	0	0	0	0
	Mouse 2	Para.	0	0	0	0	0	0	0
		Gam.	0	0	0	0	0	0	0
	Mouse 3	Para.	0	0	0	0	0	0	0
		Gam.	0	0	0	0	0	0	0
	Mouse 4	Para.	0	0	0	0	0	0	0
		Gam.	0	0	0	0	0	0	0
	Mouse 5	Para.	0	0	0	0	0	0	0
		Gam.	0	0	0	0	0	0	0
PQ	Mouse 1	Para.	0	0	0	0	0	0	0
		Gam.	0	0	0	0	0	0	0
	Mouse 2	Para.	0	0	0	0	0	0	0
		Gam.	0	0	0	0	0	0	0
	Mouse 3	Para.	0	0	0	0	0	0	0
		Gam.	0	0	0	0	0	0	0
	Mouse 4	Para.	0	0	0	0	0	0	0
		Gam.	0	0	0	0	0	0	0
	Mouse 5	Para.	0	0	0	0	0	0	0
		Gam.	0	0	0	0	0	0	0
A/L + PQ	Mouse 1	Para.	0	0	0	0	0	0	0
		Gam.	0	0	0	0	0	0	0
	Mouse 2	Para.	0	0	0	0	0	0	0
		Gam.	0	0	0	0	0	0	0
	Mouse 3	Para.	0	0	0	0	0	0	0
		Gam.	0	0	0	0	0	0	0
	Mouse 4	Para.	0	0	0	0	0	0	0
		Gam.	0	0	0	0	0	0	0
	Mouse 5	Para.	0	0	0	0	0	0	0
		Gam.	0	0	0	0	0	0	0
	*	Culled due to cerebral malaria - infected

## Sheet: Experiment 1 10 bites summary
Experiment 1 - Summary of Parasitemia and Gametocytemia - 10 bites
			Day 4	Day 5	Day 6	Day 7	Day 8	Day 9	Day 10
Blank	Mouse 1	Para.	0	0	0.00431561	0.0267063	0.0369196	0.074424	0.0927249
		Gam.	0	0	0	0.00710317	0.00598214	0.00428571	0.00178571
	Mouse 2	Para.	0	0.00651261	0.0302118	0.0861589	0.0893907	0.0860795	0.145118
		Gam.	0	0	0.00236901	0.0143325	0.0120072	0.0015625	0.003367
	Mouse 3	Para.	0	0.00188679	0.00538681	0.0591299	0.0625	0.164808	0.184596
		Gam.	0	0	0	0.00771259	0.00805556	0.00263338	0.010101
	Mouse 4	Para.	0	0.000943396	0.00339367	0.0279537	0.0281548	0.0573718	0.0741728
		Gam.	0	0	0	0	0.00363095	0.00534188	0.00606618
	Mouse 5	Para.	0	0	0.00384615	0.0382883	0.0511905	0.0925156	0.091131
		Gam.	0	0	0.00128205	0.0026334	0.00250627	0.00398475	0.00238095
SD	Mouse 1	Para.	0	0	0.00111111	0.00786901	0.0109524	0.0463602	0.0960526
		Gam.	0	0	0	0	0	0.00450192	0.00263158
	Mouse 2	Para.	0	0.00181818	0.0195048	0.099958	0.0787739	0.0726231	0.121069
		Gam.	0	0	0	0.00731092	0.0056705	0.0045416	0.003125
	Mouse 3	Para.	0	0	0	0	0	0	0
		Gam.	0	0	0	0	0	0	0
	Mouse 4	Para.	0.0015625	0.00455455	0.0389201	0.0703764	0.0692875	0.0764865	0.113014
		Gam.	0	0	0.00322581	0.00597381	0.00556921	0.00125	0.00172414
	Mouse 5	Para.	0	0	0	0.00690476	0.00686937	0.0863598	0.108973
		Gam.	0	0	0	0	0	0.00831926	0.00611607
ATV	Mouse 1	Para.	0	0	0	0	0	0	0
		Gam.	0	0	0	0	0	0	0
	Mouse 2	Para.	0	0	0	0	0	0	0
		Gam.	0	0	0	0	0	0	0
	Mouse 3	Para.	0	0	0	0	0	0	0
		Gam.	0	0	0	0	0	0	0
	Mouse 4	Para.	0	0	0	0	0	0	0
		Gam.	0	0	0	0	0	0	0
	Mouse 5	Para.	0	0	0	0	0	0	0
		Gam.	0	0	0	0	0	0	0
A/L	Mouse 1	Para.	0	0	0	0	0	0	0
		Gam.	0	0	0	0	0	0	0
	Mouse 2	Para.	0	0	0	0	0	0	0
		Gam.	0	0	0	0	0	0	0
	Mouse 3	Para.	0	0	0	0.00790835	0.064157	0.082364	0.0663636
		Gam.	0	0	0	0.00243902	0.00607558	0.00878674	0.00256494
	Mouse 4	Para.	0	0	0	0	0	0	0
		Gam.	0	0	0	0	0	0	0
	Mouse 5	Para.	0	0	0	0	0	0	0
		Gam.	0	0	0	0	0	0	0
PQ	Mouse 1	Para.	0	0	0	0	0	0	0
		Gam.	0	0	0	0	0	0	0
	Mouse 2	Para.	0	0	0	0	0	0	0
		Gam.	0	0	0	0	0	0	0
	Mouse 3	Para.	0	0	0	0	0	0	0
		Gam.	0	0	0	0	0	0	0
	Mouse 4	Para.	0	0	0	0	0	0	0
		Gam.	0	0	0	0	0	0	0
	Mouse 5	Para.	0	0	0	0	0	0	0
		Gam.	0	0	0	0	0	0	0
A/L + PQ	Mouse 1	Para.	0	0	0	0	0	0	0
		Gam.	0	0	0	0	0	0	0
	Mouse 2	Para.	0	0	0	0	0	0	0
		Gam.	0	0	0	0	0	0	0
	Mouse 3	Para.	0	0	0	0	0	0	0
		Gam.	0	0	0	0	0	0	0
	Mouse 4	Para.	0	0	0	0	0	0	0
		Gam.	0	0	0	0	0	0	0
	Mouse 5	Para.	0	0	0	0	0	0	0
		Gam.	0	0	0	0	0	0	0

## Sheet: Experiment 2 Treatment info
Experiment 2 -Treatment info
Treatment	Shortened name	Dose	Volume	Delivery	Further information
Blank	N/A	1% methyl cellulose	200 µL	Oral	Delivery agent control
Sulfadiazine	SD	8.4 mg/kg in distilled water	100 µL	i.p.	Negative control drug
Atovaquone	ATV	0.3 mg/kg in DMSO	100 µL	i.p.	Positive control drug
Artemether/Lumefantrine	A/L	Artemether: 57 mg/kg in 1% methyl cellulose; Lumefantrine: 11.79 mg/kg in 1% methyl cellulose	50 µL each	Oral
Primaquine	PQ	0.25 mg/kg in 1% methyl cellulose	100 µL	Oral
Artemether/Lumefantrine + Primaquine	A/L + PQ	As above	50 µL A 50 µL L 100 µL PQ	Oral

## Sheet: Experiment 2 Raw oocyst data
Oocyst data - experiment 2
	Blank	SD	ATV	A/L	PQ	A/L + PQ
	270	3	0	3	61	4
	239	35	0	1	94	0
	142	210	0	60	112	0
	1	89	0	0	34	66
	42	68	0	6	1	0
	48	7	0	109	139	29
	3	56	0	0	9	33
	0	87	0	2	159	23
	170	72	0	0	27	2
	0	104	0	3	0	8
	10	12	0	22	33	0
	0	4	0	0	11	0
	126	34	0	0	0	11
	6	134	0	27	12	0
	0	1	0	2	40	67
	2	27	0	16	55	129
	69	51	0	0	26	30
	13	44	0	27	0	67
	41	2	0	0	17	17
	0	83	0	0	3	2
	149	88	0	34	0	49
	4	25	0	1	64	3
	51	107	0	4	56	27
	208	45	0	25	0	6
	92	17	0	4	0	3
	13	147	0	0	15	0
	222	1	0	29	63	17
	0	107	0	0	25	36
	0	104	0	51	22	0
	0	61	0	0	0	1
	100	39	0	0	99	10
	0	32	0	3	0	30
	82	84	0	25	21	0
	0	62	0	33	112	30
	127	16	0	53	48	24
	0	52	0	11	32	8
	0	204	0	7	13	78
	0	58	0	7	0	41
	228	5	0	25	79	8
	161	69	0	0	37	11
	0	57	0	22	35	0
	0	47	0	0	194	1
	6	67	0	0	1	10
	0	117	0	4	51	0
	51	5	0	1	0	14
	112	72	0	0	43	0
	4	79	0	0	158	8
	7	29	0	2	1	0
	0	57	0	2	21	0
	6	191	0	1	65	32
	0	82	0	56	0	0
	54	17	0	25	77	0
	82	88	0	0	0	0
	83	83	0	38	16	9
	160	27	0	24	4	1
	129	84	0	1	177	8
	11	4	0	20	8	20
		32	0	0	62	0
			0	0	0	9
			0		25
			0		50
					0
					1
					65
					211
					47
					10
Summary:
	Blank	SD	ATV	A/L	PQ	A/L + PQ
# Uninfected	18	0	61	20	14	18
# Infected	39	58	0	39	53	41
Mean Oocyst Intensity	58.3158	61.7931	0	13.322	42.403	16.6441
Std. Deviation	75.93	48.96	0	20.59	51.22	24.48
Std. Error	10.06	6.429	0	2.681	6.257	3.187
Prevalence	0.684211	1	0	0.661017	0.791045	0.694915
Transmission blocking efficacy:
	Blank	SD	ATV	A/L	PQ	A/L + PQ
Intensity	N/A	-5.9629	100	77.1554	27.2873	71.4587
Prevalence	N/A	-46.1538	100	3.38983	-15.6142	-1.56454

## Sheet: Experiment 2 sporozoite data
Experiment 2 - Sporozoite data
				2 bites											5 bites														10 bites
							Sum	Mean		Mean spz. score delivered per mouse	Spz. Intensity	Spz. Prevalence
																					Sum	Mean		Mean spz. score delivered per mouse	Spz. Intensity	Spz. Prevalence														Sum	Mean		Mean spz. score delivered per mouse	Spz. Intensity	Spz. Prevalence
			Blank	Mouse 1	0	4	4	2						Blank	Mouse 1	4	0	4	2	0	10	2						Blank	Mouse 1	3	0	1	0	3	0	4	0	0	2	13	1.3
				Mouse 2	2	0	2	1							Mouse 2	1	0	0	3	0	4	0.8							Mouse 2	0	0	1	0	3	0	0	0	2	1	7	0.7
				Mouse 3	1	0	1	0.5		3	1.5	0.6			Mouse 3	1	0	2	2	0	5	1		5.4	1.08	0.52			Mouse 3	0	4	0	2	0	1	0	0	0	0	7	0.7		9.4	0.94	0.4
				Mouse 4	3	3	6	3							Mouse 4	0	1	2	0	0	3	0.6							Mouse 4	0	0	1	0	4	2	0	0	2	0	9	0.9
				Mouse 5	0	2	2	1							Mouse 5	2	1	0	0	2	5	1							Mouse 5	0	0	2	4	0	0	2	0	3	0	11	1.1
							0
			SD	Mouse 1	0	1	1	0.5						SD	Mouse 1	0	1	4	1	0	6	1.2						SD	Mouse 1	4	0	4	0	0	3	0	0	3	0	14	1.4
				Mouse 2	2	2	4	2							Mouse 2	4	0	4	0	0	8	1.6							Mouse 2	3	0	0	0	2	3	4	2	0	0	14	1.4
				Mouse 3	4	2	6	3		3	1.5	0.6			Mouse 3	0	2	0	4	0	6	1.2		5.4	1.08	0.4			Mouse 3	0	0	2	3	0	1	0	2	0	0	8	0.8		10.2	1.02	0.38
				Mouse 4	2	0	2	1							Mouse 4	0	0	2	1	0	3	0.6							Mouse 4	0	0	3	4	0	0	0	1	0	0	8	0.8
				Mouse 5	0	2	2	1							Mouse 5	0	0	2	2	0	4	0.8							Mouse 5	0	2	0	3	0	2	0	0	0	0	7	0.7
			ATV	Mouse 1	0	0	0	0						ATV	Mouse 1	0	0	0	0	0	0	0						ATV	Mouse 1	0	0	0	0	0	0	0	0	0	0	0	0
				Mouse 2	0	0	0	0							Mouse 2	0	0	0	0	0	0	0							Mouse 2	0	0	0	0	0	0	0	0	0	0	0	0
				Mouse 3	0	0	0	0		0	0	0			Mouse 3	0	0	0	0	0	0	0		0	0	0			Mouse 3	0	0	0	0	0	0	0	0	0	0	0	0		0	0	0
				Mouse 4	0	0	0	0							Mouse 4	0	0	0	0	0	0	0							Mouse 4	0	0	0	0	0	0	0	0	0	0	0	0
				Mouse 5	0	0	0	0							Mouse 5	0	0	0	0	0	0	0							Mouse 5	0	0	0	0	0	0	0	0	0	0	0	0
			AL	Mouse 1	0	2	2	1						AL	Mouse 1	0	2	2	0	0	4	0.8						AL	Mouse 1	0	0	0	0	1	0	0	0	0	1	2	0.2
				Mouse 2	0	0	0	0							Mouse 2	2	0	0	2	2	0	1.2							Mouse 2	0	2	0	0	1	0	0	3	0	0	6	0.6
				Mouse 3	3	0	3	1.5		1.6	0.8	0.3			Mouse 3	0	0	3	0	0	3	0.6		1.6	0.56	0.28			Mouse 3	0	0	2	0	0	0	0	0	1	3	6	0.6		4.2	0.42	0.28
				Mouse 4	3	0	3	1.5							Mouse 4	0	0	0	0	1	1	0.2							Mouse 4	1	0	0	0	0	1	0	1	0	0	3	0.3
				Mouse 5	0	0	0	0							Mouse 5	0	0	0	0	0	0	0							Mouse 5	0	0	0	2	1	0	0	0	0	1	4	0.4
			PQ	Mouse 1	1	3	4	2						PQ	Mouse 1	0	0	2	0	0	2	0.4						PQ	Mouse 1	0	1	0	0	2	0	1	0	3	0	7	0.7
				Mouse 2	2	0	2	1							Mouse 2	1	0	0	3	0	4	0.8							Mouse 2	0	3	2	1	0	2	0	0	1	0	9	0.9
				Mouse 3	0	0	0	0		1.8	0.9	0.5			Mouse 3	3	0	0	2	0	5	1		4.2	0.84	0.36			Mouse 3	0	0	0	1	0	2	3	2	0	0	8	0.8		8.2	0.82	0.44
				Mouse 4	0	2	2	1							Mouse 4	0	0	3	2	0	5	1							Mouse 4	1	0	0	2	2	0	0	2	0	1	8	0.8
				Mouse 5	1	0	1	0.5							Mouse 5	0	2	0	3	0	5	1							Mouse 5	0	0	0	3	0	3	0	2	1	0	9	0.9
			AL + PQ	Mouse 1	0	0	0	0						AL + PQ	Mouse 1	0	0	0	0	0	0	0						AL + PQ	Mouse 1	0	0	0	3	0	0	2	0	0	0	5	0.5
				Mouse 2	0	0	0	0							Mouse 2	0	0	0	1	3	4	0.8							Mouse 2	0	0	0	2	0	0	2	0	0	0	4	0.4
				Mouse 3	0	2	2	1		1.4	0.7	0.4			Mouse 3	1	0	0	0	0	1	0.2		2.8	0.56	0.32			Mouse 3	2	0	0	0	1	0	0	2	0	0	5	0.5		4.6	0.46	0.24
				Mouse 4	2	2	4	2							Mouse 4	0	0	0	1	1	2	0.4							Mouse 4	0	2	0	0	0	0	0	2	0	0	4	0.4
				Mouse 5	0	1	1	0.5							Mouse 5	0	3	1	3	0	7	1.4							Mouse 5	3	0	0	0	0	1	0	0	1	0	5	0.5

## Sheet: Experiment 2 Summary 2 bites
Experiment 2 - Summary of Parasitemia and Gametocytemia - 2 bites
			Day 4	Day 5	Day 6	Day 7	Day 8	Day 9	Day 10
Blank	Mouse 1	Para.	0	0.00145	0	0.02145	0.0431	0.05025	0.07965
		Gam.	0	0	0	0.0018	0.00115	0	0
	Mouse 2	Para.	0	0	0	0	0	0	0
		Gam.	0	0	0	0	0	0	0
	Mouse 3	Para.	0	0	0	0	0	0	0
		Gam.	0	0	0	0	0	0	0
	Mouse 4	Para.	0	0	0	0.02055	0.0378	0.0291	0.06405
		Gam.	0	0	0	0.003	0.00165	0.0009	0.004
	Mouse 5	Para.	0	0	0	0	0	0	0
		Gam.	0	0	0	0	0	0	0
SD	Mouse 1	Para.	0	0	0	0	0	0	0
		Gam.	0	0	0	0	0	0	0
	Mouse 2	Para.	0	0	0	0.0042	0.03175	0.0856	0.151
		Gam.	0	0	0	0	0.0017	0	0.00165
	Mouse 3	Para.	0	0	0.00355	0.05795	0.08765	0.04925	0.07835
		Gam.	0	0	0	0.0041	0.01345	0.0018	0
	Mouse 4	Para.	0	0	0.00125	0.031	0.08595	0.05935	0.0809
		Gam.	0	0	0	0.00245	0.0125	0.0013	0.00625
	Mouse 5	Para.	0	0	0.00115	0.01745	0.05905	0.07115	0.09355
		Gam.	0	0	0	0.0029	0.0092	0.00095	0
ATV	Mouse 1	Para.	0	0	0	0	0	0	0
		Gam.	0	0	0	0	0	0	0
	Mouse 2	Para.	0	0	0	0	0	0	0
		Gam.	0	0	0	0	0	0	0
	Mouse 3	Para.	0	0	0	0	0	0	0
		Gam.	0	0	0	0	0	0	0
	Mouse 4	Para.	0	0	0	0	0	0	0
		Gam.	0	0	0	0	0	0	0
	Mouse 5	Para.	0	0	0	0	0	0	0
		Gam.	0	0	0	0	0	0	0
A/L	Mouse 1	Para.	0	0	0	0	0	0	0
		Gam.	0	0	0	0	0	0	0
	Mouse 2	Para.	0	0	0	0	0	0	0
		Gam.	0	0	0	0	0	0	0
	Mouse 3	Para.	0	0	0	0	0	0	0
		Gam.	0	0	0	0	0	0	0
	Mouse 4	Para.	0	0	0	0	0	0	0
		Gam.	0	0	0	0	0	0	0
	Mouse 5	Para.	0	0	0	0	0	0	0
		Gam.	0	0	0	0	0	0	0
PQ	Mouse 1	Para.	0	0	0.0016	0.0261	0.03585	0.02025	0.0343
		Gam.	0	0	0	0.0013	0.00325	0	0.0027
	Mouse 2	Para.	0	0	0	0	0	0	0
		Gam.	0	0	0	0	0	0	0
	Mouse 3	Para.	0	0	0	0	0	0	0
		Gam.	0	0	0	0	0	0	0
	Mouse 4	Para.	0	0	0	0.0187	0.05095	0.0993	0.11285
		Gam.	0	0	0	0	0.0051	0.0023	0.0072
	Mouse 5	Para.	0	0	0.00465	0.0225	0.04365	0.08375	0.0834
		Gam.	0	0	0	0	0.0018	0.00255	0.0018
A/L + PQ	Mouse 1	Para.	0	0	0.0014	0.01775	0.0722	0.05605	0.16065
		Gam.	0	0	0	0.00145	0.004875	0.00185	0.00205
	Mouse 2	Para.	0	0	0	0	0	0	0
		Gam.	0	0	0	0	0	0	0
	Mouse 3	Para.	0	0	0	0	0	0	0
		Gam.	0	0	0	0	0	0	0
	Mouse 4	Para.	0	0	0	0	0	0.0457	0.0475
		Gam.	0	0	0	0	0	0.0013	0
	Mouse 5	Para.	0	0	0	0.01195	0.0495	0.04	0.03825
		Gam.	0	0	0	0	0.00345	0.00105	0.0037

[truncated: 14 more sheets: Experiment 2 Summary 5 bites, Experiment 2 Summary 10 bites, Experiment 3 Treatment info, Experiment 3 oocyst data, Experiment 3 sporozoite scores, Experiment 3 Summary 2 bites, Experiment 3 Summary 5 bites, Experiment 3 Summary 10 bites, Experiment 4 Treatment info, Experiment 4 oocyst data, Experiment 4 sporozoite scores, Experiment 4 Summary 2 bites, Experiment 4 Summary 5 bites, Experiment 4 Summary 10 bites]
